# Supplementary material for: The last two decades of life course epidemiology, and its relevance for research on ageing
Source: Int J Epidemiol. 2016 Oct 6;45(4):973–88. doi: 10.1093/ije/dyw096 (PMC5841628; doi:10.1093/ije/dyw096)
Supplement: Supplementary Data [file dyw096_supplementary_data.zip]

Archive with 1 entries (1 files):
- ije-2015-10-1317-File003.docx
